# Supplementary material for: Organic electro-scattering antenna: Wireless and multisite probing of electrical potentials with high spatial resolution
Source: Sci Adv. 2024 Dec 20;10(51):eadr8380. doi: 10.1126/sciadv.adr8380 (PMC11661451; doi:10.1126/sciadv.adr8380)
Supplement: Supplementary file 2 — Movie S1 [file sciadv.adr8380_movie_s1.zip]

Archive with 1 entries (1 files):
- adr8380_movie_s1.avi
